# Supplementary material for: Genomic analyses reveal a low-temperature adapted clade in Halorubrum, a widespread haloarchaeon across global hypersaline environments
Source: BMC Genomics. 2023 Aug 31;24:508. doi: 10.1186/s12864-023-09597-7 (PMC10468875; doi:10.1186/s12864-023-09597-7)
Supplement: Supplementary file 1 — Supplementary Material 1 [file 12864_2023_9597_MOESM1_ESM.xlsx]

## Sheet: Sheet1
Table S1 Halorubrum genomes used in this study
Genome	Assembly	Isolation sources	Geographical location
Halorubrum sp. C191	GCA_002727095.1	Endorheic salt-lake	Iran: Aran-Bidgol
Halorubrum sp. Fb21	GCA_004126515.1	Hypersaline Lake	Iran: Aran-Bidgol
Halorubrum sp. Ga36	GCA_002252805.1	Endorheic salt-lake	Iran: Aran-Bidgol
Halorubrum sp. GN12_10-3_MGM	GCA_005435235.1	Saturated brine	Mexico: Baja
Halorubrum sp. CGM4_25_10-8A	GCA_005435025.1	Saturated brine	USA: San Francisco
H. chaoviator DSM 19316	GCA_002379115.1	Sea salt crystal	Mexico:Baja California, Pacific Coast
H. ezzemoulense DSM 17463	GCA_002114285.1	Water	Algeria: Ezzemoul sabkha
Halorubrum sp. SD690R	GCA_005435035.1	Saturated brine	Namibia
Halorubrum sp. LD3	GCA_002252725.1	Endorheic salt-lake	Iran: Aran-Bidgol
Halorubrum sp. G37	GCA_002252835.1	Endorheic salt-lake	Iran: Aran-Bidgol
Halorubrum sp. Ec15	GCA_002252875.1	Endorheic salt-lake	Iran: Aran-Bidgol
Halorubrum sp. SD683	GCA_002135045.1	Solar saltern surface water	Namibia
Halorubrum sp. Ga2p	GCA_002252815.1	Endorheic salt-lake	Iran: Aran-Bidgol
Halorubrum sp. CGM5_25_10-8B	GCA_005435095.1	Saturated brine	USA: San Francisco
H. coriense DSM 10284	GCA_000337035.1	Saturated brine pond	Australia: Geelong, Marine solar saltern
Halorubrum sp. 22502_06_Cabo	GCA_009856455.1	Cabo salt	Puerto Rico: Cabo Rojo Salterns
H. distributum JCM 9100	GCA_000337055.1	NA	Turkmenistan: Salt soil crust
Halorubrum sp. 22517_05_Cabo	GCA_009856205.1	Cabo salt	Puerto Rico: Cabo Rojo Salterns
H. litoreum JCM 13561	GCA_000337395.1	Solar saltern	China:Fujian
H. arcis JCM 13916	GCA_000337015.1	Salt lake	Qinghai-Tibet Plateau
H. terrestre JCM 10247	GCA_000337435.1	Salt crust	Turkmenistan:Ashgabat
Halorubrum sp. GN11_10-6_MGM	GCA_005435165.1	Saturated brine	Mexico: Baja
Halorubrum sp.MBLA0099	GCA_018228765.1	Sea shore water	South Korea: Yellow sea
Halorubrum sp. T3	GCA_000296615.1	Solar saltern from Mohei salt mine	China: Yunnan, Mohei
Halorubrum sp.CBA1232	GCA_002355655.1	Solar salt	NA
Halorubrum sp. 2020YC2	GCA_018623055.1	Yuncheng Salt Lake	China:Yuncheng
H. sodomense RD 26	GCA_900111935.1	Human gut	NA
Halorubrum sp. GN11GM_10-3_MGM	GCA_005435175.1	Saturated brine	Mexico: Baja
Halorubrum sp. ARQ200	GCA_005435115.1	Saturated brine	Spain: Huelva
Halorubrum sp. ASP121	GCA_005435225.1	Saturated brine	Spain: Huelva
Halorubrum sp. ASP1	GCA_005435135.1	Saturated brine	Spain: Huelva
Halorubrum sp. 5	GCA_001280455.1	Hypersaline pond	Puerto Rico: Cabo Rojo
Halorubrum sp. Atlit-8R	GCA_003666025.1	Summer tide-pools	Israel: Atlit coast
Halorubrum sp. RHB-C	GCA_013267195.1	Solar salt farm	Philippines: Pangasinan
Halorubrum sp.ATCC 700873	GCA_000337075.1	Salt mine	United States; Louisiana; Jefferson Island
H. tebenquichense DSM 14210	GCA_000337415.1	Salt mine	Chile:Atacama desert, Lake Tebenquiche
Halorubrum sp. BOL3-1	GCA_004114375.1	Salt Crust	Bolivia: Salar de Uyuni
H. trapanicum DSM 12287	GCA_017873555.1	Solar salt	Italy:Trapani
Halorubrum sp.CGMCC 1.3527	GCA_900102375.1	Saline lake	China：Xinjiang,Sludge samples of Xiao-Er-Kule saline lake
Halorubrum sp. LN27	GCA_016635065.1	Salt mine (350m)	China
Halorubrum sp. WN019	GCA_002286985.1	Saline alkaline soil	China: Binhai, Tianjin
Halorubrum sp. CSM-61	GCA_003781945.1	Brine (300m)	United Kingdom: Carrickfergus
H. persicum C49	GCA_002727125.1	Endorheic salt-lake	Iran: Aran-Bidgol
H. saccharovorum DSM 1137	GCA_000337915.1	Saltern	USA: California, San Francisco Bay
H. halophilum B8	GCA_000739595.1	salt-fermented seafood	South Korea
H. salsamenti Y69	GCA_007671685.1	Brine of salt mine (750m)	China: Yunnan
H. amylolyticum ZC67	GCA_004114995.1	Salt mine (750m)	China: Yunnan
H. lacusprofundi ATCC 49239	GCA_000022205.1	Sediment-water interface	Antarctica: Vestfold Hills, Deep Lake
Halorubrum sp. DL18	GCA_002215305.1	Sediment-water interface	Antarctica: Vestfold Hills, Deep Lake
H. kocurii JCM 14978	GCA_000337355.1	Lake	China: Inner Mongolia, Saline Lake Bagaejinnor
Halorubrum sp.MGYG-HGUT-01693	GCA_902377425.1	Human gut	Canada
Halorubrum sp. PV6	GCA_003990725.2	Water sample	Italy: Trapani
Halorubrum sp.CBA1147	GCA_008806895.1	Salted shrimp	South Korea
Halorubrum sp. Hd13	GCA_002252755.1	Endorheic salt-lake	Iran: Aran-Bidgol
Halorubrum sp. Ea1	GCA_002252965.1	Endorheic salt-lake	Iran: Aran-Bidgol
Halorubrum sp. Ea8	GCA_002252925.1	Endorheic salt-lake	Iran: Aran-Bidgol
Halorubrum sp. Eb13	GCA_002252895.1	Endorheic salt-lake	Iran: Aran-Bidgol
H. depositum Y78	GCA_007671725.1	Salt deposit	China: Yunnan
Halorubrum sp. CBA1229	GCA_003721435.2	Solar salt	NA
Halorubrum sp. SD626R	GCA_001261915.1	Water	Namibia
Halorubrum sp. BV1	GCA_000746205.1	Steaming trees	Hawaii, Kilauea volcano
H. aidingense JCM 13560	GCA_000336995.1	Lake	China: Xin-Jiang, Aiding salt lake
H. cibi DSM 19504	GCA_900182635.1	salt-fermented food	South Korea
H. aquaticum CGMCC 1.6377	GCA_900113615.1	Lake	China: Inner Mongolia, Lake Erliannor
H. aethiopicum SAH-A6	GCA_001542905.1	Rock salt	South Korea
Halorubrum sp. F4	JAPDFS000000000	Salt mine	China
Halorubrum sp. 48-1-W	GCA_003287355.1	Saline Lake	Russia: Saline Lake, Novosibirsk region
H. alkaliphilum DSM 23564	GCA_017873815.1	Fresh water	China: Xin-Jiang
Halorubrum sp. JWXQ-INN 858	GCA_009806985.1	Soda lake	China: Inner Mongolia, Baer Soda Lake
H. vacuolatum DSM 8800	GCA_900188065.1	Lake	Kenya: Lake Magadi, Kenya
